# Supplementary material for: Potassium Channel KCNH1 Activating Variants Cause Altered Functional and Morphological Ciliogenesis
Source: Mol Neurobiol. 2022 May 31;59(8):4825–38. doi: 10.1007/s12035-022-02886-4 (PMC9363390; doi:10.1007/s12035-022-02886-4)
Supplement: Supplementary file 2 — Supplementary file2 (XLSX 11 kb) [file 12035_2022_2886_MOESM2_ESM.xlsx]

## Sheet: ST1
Supplementary Tab.1 Antibodies used for IF analyses
Antigen	Catalogue number	Producer	Animal
KCNH1	P0999	Sigma-Aldrich	rabbit
Ac-tubulin	sc-23950	Santa Cruz	mouse
Ac-tubulin	sc-23950 AF546	Santa Cruz	mouse
CEP164	sc-515403 AF647	Santa Cruz	mouse
EHD1	sc-271658	Santa Cruz	mouse
EHD	24657-1-AP	Proteintech	rabbit
ARL13B	17711-1-AP	Proteintech	rabbit
IFT172	sc-398393	Santa Cruz	mouse
Ki-67	sc-23900	Santa Cruz	mouse
KCNH1	sc398585	Santa Cruz	mouse
mouse IgG, HRP-linked	115-035-003	Jackson	goat
rabbit IgG, HRP-linked	111-035-144	Jackson	goat
mouse – Alexa Fluor488	715-095-151	Jackson	Donkey
rabbit – Alexa Fluor488	711-095-152	Jackson	Donkey
rabbit – Alexa Fluor594	711-025-152	Jackson	Donkey

## Sheet: ST2
Supplementary Tab.2 Primers used for RT-qPCR
Primer name	Sequence
BCL2 Forward	5’-CGGAGGCTGGGATGCCTTTG-3’
BCL2 Reverse	5’-GTGATGCAAGCTCCCACCAG-3’
GLI1 Forward	5’-CTTGCCAGCTGAAGTCTGAG-3
GLI1 Reverse	5’-GAGTTGGGGCTGGACATATC-3’
PTCH1 Forward	5’-CAACTCAGGTTTTGCCATTTC-3’
PTCH1 Reverse	5’-CCGGTCCTGTCCTCAAAAG-3’
SMO Forward	5’-CTCATCCGAGGAGTCATGAC-3’
SMO Reverse	5’-CAAAAATGCCCAGGCGCAGC-3’
GAPDH Forward	5’-TCTTTTGCGTCGCCAGCCGAG-3’
GAPDH Reverse	5’-TGACCAGGCGCCCAATACGAC-3’
